# Supplementary material for: Post-mortem ventricular cerebrospinal fluid cell-free-mtDNA in neurodegenerative disease
Source: Sci Rep. 2020 Sep 17;10:15253. doi: 10.1038/s41598-020-72190-5 (PMC7499424; doi:10.1038/s41598-020-72190-5)
Supplement: Supplementary file 1 — Supplementary Tables. [file 41598_2020_72190_MOESM1_ESM.xlsx]

## Sheet: Sheet1
Title: Post-mortem ventricular cerebrospinal fluid cell-free-mtDNA in Neurodegenerative disease
Author List:
Hannah Lowes PhD1,3,
Marzena Kurzawa-Akanbi PhD1,
Angela Pyle PhD2,3,
Gavin Hudson PhD1,3
Author Affiliations:
1Biosciences Institute, Newcastle University, Newcastle upon Tyne, NE2 4HH, UK.
2Clinical and Translational Research Institute, Newcastle University, Newcastle upon Tyne, NE2 4HH, UK.
3Wellcome Centre for Mitochondrial Research, Newcastle University, Newcastle upon Tyne, NE2 4HH, UK.

## Sheet: STable 1
STable 1
Summarised cell-free mtDNA data from each experimental cohort. The table shows the mean log(10) cell-free mtDNA levels, SD=standard deviation, median and interquartile ranges (25,50,75%) and fukl range (min and max cell-free mtDNA level).
Disease	N	Mean	SD	Median	0.25	0.5	0.75	Min	Max
Control	35	3.51429	0.37181	3.55	3.325	3.55	3.71	2.53	4.28
AD	40	3.549	0.304124	3.58	3.3375	3.58	3.7625	2.63	4.28
DLB	11	3.52636	0.391261	3.51	3.39	3.51	3.76	2.9	4.18
PSP	5	3.406	0.361497	3.53	3.31	3.53	3.59	2.83	3.77
MND	7	3.38143	0.429629	3.41	3.2	3.41	3.645	2.64	3.93
FTD/VD	9	3.36222	0.528483	3.37	3.24	3.37	3.58	2.21	4.06
PD	8	2.76375	0.803278	2.97	2.315	2.97	3.2625	1.32	3.72

## Sheet: STable 2
STable 2
Average vCSF protein expression (with 95% confidence interval) in A) individual NDD cases compared to controls and B) combined NDD cases compared to controls. All proteins are expressed as a ratio to total protein content, excluding ASYN expressed in pg/mL. P values <0.05 indicate statistical difference, generate by Student's T Test. NSE; Neuron specific enolase, ASYN; alpha synuclein, TRKB; Trop…
A
		Control	AD	p v Control	PD	p v Control	DLB	p v Control	MND	p v Control	FTD/VD	p v Control	PSP	p v Control
NSE	Neurodegenerative	0.47 (0.36-0.57)	0.56 (0.46-0.67)	0.223	0.28 (0.18-0.38)	0.03 *	0.50 (0.07-0.94)	0.781	0.32	0.42	0.37 (-0.97-1.70)	0.44	0.26 (-0.19-0.70)	35
14-3-3 zeta	Neurodegenerative	0.64 (0.46-0.81)	0.41 (0.31-0.51)	0.01 *	0.40 (0.15-0.64)	0.068	0.33 (0.04-0.62)	0.03 *	0.4	0.33	0.23 (-0.66-1.12)	0.03 *	0.36 (-0.78-1.50)	0.122
14-3-3 beta	Neurodegenerative	0.43 (0.25-0.60)	0.39 (0.28-0.51)	0.733	0.17 (-0.03-0.37)	0.04 *	0.16 (-0.08-0.39)	0.047	0.26	0.49	0.18 (-0.96-1.32)	0.17	0.20 (-0.44-0.84)	0.193
ASYN (pg/mL)	Neurodegenerative	8.59 (6.89-10.29)	7.73 (6.44-9.03)	0.42	7.92 (4.90-10.94)	0.603	5.48 (-2.03-12.98)	0.131	11.9	0.169	5.70 (4.43-6.97)	0.92	10.25 (-19.61-40.11)	0.375
TRKB	Neurodegenerative	0.51 (0.36-0.67)	0.46 (0.20-0.72)	0.73	0.18 (-0.16-0.51)	0.04 *	0.24 (-0.26-0.73)	0.088	0.11	0.145	-	-	-	-
SYNA	Synaptic	0.29 (0.09-0.48)	0.68 (0.34-1.02)	0.13	1.14 (-0.07-2.35)	0.03 *	1.35 (-0.69-3.40)	0.04 *	0.01	0.312	2.20 (-7.46-11.86)	0.00 *	0.94 (-3.96-5.83)	0.02 *
PORIN	Mitochondrial	0.48 (0.21-0.76)	0.36 (0.16-0.55)	0.44	0.22 (-0.16-0.60)	0.251	0.21 (-0.06-0.48)	0.189	0.19	0.543	0.13 (-1.52-1.78)	0.306	0.06 (-0.26-0.37)	0.216
SDHA	Mitochondrial	0.68 (0.35-1.02)	0.91 (0.64-1.17)	0.3	0.38 (-0.26-1.02)	0.308	0.38 (-0.06-0.83)	0.261	0.4	0.634	1.65 (-11.69-14.99)	0.084	0.05 (-0.59-0.69)	0.145
TFAM	Mitochondrial	0.26 (0.12-0.41)	0.64 (0.32-0.96)	0.12	0.39 (0.13-0.66)	0.25	1.34 (-0.41-3.09)	0.02 *	0.04	0.273	0.64 (-0.70-1.97)	0.03 *	0.28 (-0.23-0.79)	0.897
B
		NDD (combined)	p (NDD v C)
NSE	Neurodegenerative	0.49 (0.40-0.58)	0.71
14-3-3 zeta	Neurodegenerative	0.38 (0.32-0.45)	0.011 *
14-3-3 beta	Neurodegenerative	0.30 (0.22-0.38)	0.161
ASYN (pg/mL)	Neurodegenerative	7.64 (6.57-8.72)	0.305
TRKB	Neurodegenerative	0.38 (0.20-0.56)	0.238
SYNA	Synaptic	0.92 (0.60-1.24)	0.001 *
PORIN	Mitochondrial	0.29 (0.16-0.42)	0.182
SDHA	Mitochondrial	0.75 (0.53-0.97)	0.737
TFAM	Mitochondrial	0.65 (0.41-0.89)	0.006 *

## Sheet: STable 3
STable 3
Average vCSF protein expression (with 95% confidence interval) in A) dementia versus non-dementia and B) separated by Braak staging. All proteins are expressed as a ratio to total protein content, excluding ASYN expressed in pg/mL. P values <0.05 indicate statistical difference, generate by Student's T Test and ANOVA, respectively. NSE; Neuron specific enolase, ASYN; alpha synuclein, TRKB; Tropom…
A					B
	Dementia	No Dementia	Dementia vs no dementia		Braak stage 0-2	Braak stage 3-4	Braak stage 5-6	Braak Stage ANOVA
			p					p
NSE	0.53 (0.44-0.62)	0.37 (0.31-0.43)	0.038 *		0.47 (0.35-0.60)	0.41 (0.27-0.55)	0.54 (0.43-0.66)	0.336
ZETA	0.37 (0.30-0.44)	0.56 (0.44-0.68)	0.006 *		0.49 (0.36-0.63)	0.41 (0.30-0.53)	0.37 (0.26-0.48)	0.281
BETA	0.29 (0.21-0.37)	0.40 (0.25-0.55)	0.142943		0.30 (0.19-0.42)	0.34 (0.14-0.55)	0.32 (0.21-0.44)	0.91
ASYN (pg/mL)	7.50 (6.30-8.71)	8.51 (7.15-9.87)	0.297657		8.58 (7.07-10.09)	7.10 (4.76-9.44)	7.54 (5.98-9.10)	0.412
TRKB	0.37 (0.26-0.49)	0.53 (0.17-0.89)	0.257479		0.37 (0.25-0.50)	0.49 (-0.11-1.08)	0.45 (0.26-0.64)	0.793
SYNA	0.93 (0.60-1.27)	0.51 (0.06-0.96)	0.134145		0.77 (0.24-1.31)	0.85 (0.20-1.50)	0.77 (0.36-1.18)	0.969
PORIN	0.31 (0.18-0.44)	0.41 (0.15-0.66)	0.446455		0.39 (0.18-0.61)	0.27 (0.01-0.53)	0.30 (0.12-0.48)	0.68
SDHA	0.84 (0.61-1.07)	0.45 (0.24-0.67)	0.051		0.72 (0.36-1.09)	0.59 (0.19-0.99)	0.80 (0.57-1.03)	0.693
TFAM	0.70 (0.42-0.98)	0.31 (0.18-0.43)	0.0580926		0.37 (0.19-0.54)	0.84 (0.23-1.45)	0.59 (0.21-0.97)	0.181

## Sheet: STable 4
STable 4
Pearsons correlation of vCSF protein level against vCSF-cfmtDNA level in NDD cases, controls, dementia and no dementia. * indicates significant correlation at p=0.01. NSE; Neuron specific enolase, ASYN; alpha synuclein, TRKB; Tropomyosin receptor kinase B, SYNA; synaptophysin, SDHA; succinate dehydrogenase, TFAM; transcription factor A mitochondrial.
	Control			AD			PD			DLB			NDD			Dementia			No Dementia
	R2	P	N	R2	P	N	R2	P	N	R2	P	N	R2	P	N	R2	P	N	R2	P	N
NSE	0.190125	0.533843	13	-0.392842	0.0520692	25	-0.819844	0.0892703	5	-0.0480301	0.92801	6	-0.00760466	0.962363	41	-0.183296	0.264021	39	0.0744744	0.791949	15
ZETA	-0.326368	0.430126	8	-0.115299	0.648692	18	-0.814063	0.0935152	5	.989*	0.0110209	4	-0.232943	0.19948	32	0.0328092	0.870945	27	-0.0945486	0.758661	13
BETA	-0.275951	0.508259	8	-0.62*	0.00601924	18	-0.837383	0.0767708	5	0.413647	0.586353	4	-0.120588	0.510914	32	-0.234084	0.239916	27	0.128329	0.676085	13
SDHA	0.285921	0.343636	13	-0.12371	0.55576	25	-0.694846	0.192824	5	0.797285	0.0574749	6	0.117697	0.463634	41	0.258801	0.11164	39	-0.448466	0.0936101	15
PORIN	-0.16505	0.589987	13	0.103775	0.621556	25	-0.478431	0.414953	5	0.567647	0.239984	6	0.0326083	0.839611	41	0.0904777	0.583846	39	0.0019299	0.994554	15
SYNA	-0.127585	0.763362	8	-0.229753	0.359073	18	0.149268	0.810654	5	0.892686	0.107314	4	-0.00245668	0.989353	32	-0.0283347	0.888429	27	-0.271667	0.369256	13
TFAM	0.016736	0.968626	8	-0.444372	0.0646651	18	-0.277237	0.651586	5	0.701683	0.298317	4	0.0910355	0.620235	32	-0.00658267	0.974004	27	-0.346243	0.246495	13
ASYN	0.108515	0.798126	8	0.165077	0.512727	18	0.21703	0.725854	5	0.278099	0.721901	4	0.00503528	0.97818	32	0.00442732	0.982515	27	0.273707	0.365528	13
TRKB	0.0587877	0.855992	12	-0.25097	0.331236	17	-0.701976	0.504603	3	-0.0091773	0.990823	4	-0.0768004	0.709224	26	-0.194876	0.340087	26	0.160429	0.618433	12

## Sheet: STable 5
STable 5
Summarised demographic and clincial data for all vCSF samples used in this study. Where: PMI=postmortem interval (hours), age of onset is clinically reported disease onset (years), disease duration is disease onset till age at death (years). Clinical diagnosis is an in-life assessment of phenotype which was either conformed or rejected by neuropathological assessment. For the purposes of this stu…
Sample_ID	PMI	Sex	Age at Death	Cause of Death	Age of Onset	Disease Duration	Clinical Diagnosis	Neuropathological Diagnosis	Clinical = Neuropathological diagnosis	NDD Status
1	17	F	80	-	72	8	AD	AD	TRUE	NDD
2	12	P	83	-	77	6	AD	AD	TRUE	NDD
3	47	F	86	-	80	6	MND	AD	FALSE	NDD
4	32	M	93	-	82	11	Control	AD	FALSE	NDD
5	54	F	87	-	79	8	AD	AD	TRUE	NDD
6	50	F	81	-	80	1	Control	AD	FALSE	NDD
7	78	M	77	-	67	10	AD	AD	TRUE	NDD
8	69	M	90	-	80	10	AD	AD	TRUE	NDD
9	5	F	86	-	75	11	AD	AD	TRUE	NDD
10	85	F	89	-	84	5	PSP	AD	FALSE	NDD
11	24	M	80	-	68	12	DLB	AD	FALSE	NDD
12	21	M	95	-	92	3	AD	AD	TRUE	NDD
13	71	M	68	-	62	6	MND	AD	FALSE	NDD
14	24	M	82	-	79	3	PD	AD	FALSE	NDD
15	23	M	76	-	71	5	AD	AD	TRUE	NDD
16	39	M	79	-	74	NA	AD	AD	TRUE	NDD
17	6	M	77	-	73	4	AD	AD	TRUE	NDD
18	57	M	85	-	NA	NA	MND	AD	FALSE	NDD
19	28	F	101	-	88	13	PD	AD	FALSE	NDD
20	26	M	82	-	71	11	PD	AD	FALSE	NDD
21	10	F	80	-	67	13	PD	AD	FALSE	NDD
22	23	F	95	-	81	14	AD	AD	TRUE	NDD
23	12	M	82	-	72	10	PSP	AD	FALSE	NDD
24	32	M	88	-	80	8	AD	AD	TRUE	NDD
25	70	F	58	-	53	5	DLB	AD	FALSE	NDD
26	77	M	78	-	73	5	MND	AD	FALSE	NDD
27	52	M	71	-	60	11	DLB	AD	FALSE	NDD
28	6	M	79	-	71	8	AD	AD	TRUE	NDD
29	104	F	101	-	NA	NA	AD	AD	TRUE	NDD
30	26	M	74	-	71	3	PD	AD	FALSE	NDD
31	11	F	89	-	84	5	AD	AD	TRUE	NDD
32	9	M	86	-	78	8	AD	AD	TRUE	NDD
33	25	F	87	-	79	8	AD	AD	TRUE	NDD
34	13	M	90	-	NA	NA	AD	AD	TRUE	NDD
35	24	F	70	-	62	8	AD	AD	TRUE	NDD
36	21	F	90	-	90	1	AD	AD	TRUE	NDD
37	31	F	94	-	77	17	AD	AD	TRUE	NDD
38	25	M	67	-	59	8	AD	AD	TRUE	NDD
39	16	F	77	-	74	3	AD	AD	TRUE	NDD
40	51	F	70	-	NA	NA	AD	AD	TRUE	NDD
41	22	F	88	Pneumonia	NA	NA	Control	Control	TRUE	Control
42	85	M	79	Pneumonia	NA	NA	Control	Control	TRUE	Control
43	34	F	78	Metastatic cancer	NA	NA	Control	Control	TRUE	Control
44	38	M	95	Old Age	NA	NA	Control	Control	TRUE	Control
45	16	M	80	Prostate cancer	NA	NA	Control	Control	TRUE	Control
46	63	F	74	Pneumonia	NA	NA	Control	Control	TRUE	Control
47	45	M	85	Prostate cancer	NA	NA	Control	Control	TRUE	Control
48	63	M	68	NDD	NA	NA	Control	Control	TRUE	Control
49	40	F	81	Respiratory failure	NA	NA	Control	Control	TRUE	Control
50	78	M	70	Cerebrovascular Disease	NA	NA	Control	Control	TRUE	Control
51	112	M	83	Post-surgical	NA	NA	Control	Control	TRUE	Control
52	25	M	71	Sigmoid adenocarcinoma	NA	NA	Control	Control	TRUE	Control
53	12	F	93	Pneumonia	NA	NA	Control	Control	TRUE	Control
54	25	M	94	Pneumonia	NA	NA	Control	Control	TRUE	Control
55	75	F	81	Pancreatic cancer	NA	NA	Control	Control	TRUE	Control
56	32	F	75	NA	NA	NA	Control	Control	TRUE	Control
57	68	M	87	Pneumonia	NA	NA	Control	Control	TRUE	Control
58	47	M	66	Metastatic cancer	NA	NA	Control	Control	TRUE	Control
59	29	M	97	NA	NA	NA	Control	Control	TRUE	Control
60	16	F	65	Lung cancer	NA	NA	Control	Control	TRUE	Control
61	14	F	91	Pneumonia	NA	NA	Control	Control	TRUE	Control
62	16	M	74	Pneumonia	NA	NA	Control	Control	TRUE	Control
63	55	M	65	GI bleed	NA	NA	Control	Control	TRUE	Control
64	19	F	81	Metastatic cancer	NA	NA	Control	Control	TRUE	Control
65	9	F	93	Pneumonia	NA	NA	Control	Control	TRUE	Control
66	21	M	73	Cardiogenic shock	NA	NA	Control	Control	TRUE	Control
67	44	F	60	NA	NA	NA	Control	Control	TRUE	Control
68	24	F	84	NA	NA	NA	Control	Control	TRUE	Control
69	33	F	78	NA	NA	NA	Control	Control	TRUE	Control
70	33	F	67	Myocardial ischaemia and intestinal obstruction	NA	NA	Control	Control	TRUE	Control
71	16	M	66	Pancreatic cancer	NA	NA	Control	Control	TRUE	Control
72	21	F	63	Stroke and Pneumonia	NA	NA	Control	Control	TRUE	Control
73	19	M	74	Bladder and bone cancer	NA	NA	Control	Control	TRUE	Control
74	NA	F	80	NA	NA	NA	Control	Control	TRUE	Control
75	NA	F	98	NA	NA	NA	Control	Control	TRUE	Control
76	83	M	75	-	58	17	DLB	DLB	TRUE	NDD
77	9	F	79	-	68	11	PD	DLB	FALSE	NDD
78	44	F	81	-	77	4	AD	DLB	FALSE	NDD
79	10	F	91	-	87	4	Control	DLB	FALSE	NDD
80	8	M	78	-	72	6	AD	DLB	FALSE	NDD
81	22	M	71	-	66	5	AD	DLB	FALSE	NDD
82	47	M	73	-	62	11	DLB	DLB	TRUE	NDD
83	67	F	67	-	60	7	Control	DLB	FALSE	NDD
84	57	M	90	-	84	6	PD	DLB	FALSE	NDD
85	16	M	80	-	76	4	DLB	DLB	TRUE	NDD
86	52	M	73	-	65	8	DLB	DLB	TRUE	NDD
87	47	F	73	-	72	1	AD	FTD/VD	FALSE	NDD
88	39	M	70	-	55	15	AD	FTD/VD	FALSE	NDD
89	12	M	66	-	62	5	DLB	FTD/VD	FALSE	NDD
90	39	M	73	-	NA	NA	PSP	FTD/VD	FALSE	NDD
91	63	M	76	-	70	6	Control	FTD/VD	FALSE	NDD
92	16	F	89	-	82	7	Control	FTD/VD	FALSE	NDD
93	23	M	41	-	33	9	FTD/VD	FTD/VD	TRUE	NDD
94	37	M	67	-	62	5	FTD/VD	FTD/VD	TRUE	NDD
95	103	M	68	-	NA	NA	FTD/VD	FTD/VD	TRUE	NDD
96	46	F	56	-	55	1	MND	MND	TRUE	NDD
97	6	F	61	-	60	1	MND	MND	TRUE	NDD
98	11	F	90	-	86	4	MND	MND	TRUE	NDD
99	28	F	80	-	77	3	AD	MND	FALSE	NDD
100	22	F	80	-	NA	NA	Control	MND	FALSE	NDD
101	25	M	69	-	68	1	MND	MND	TRUE	NDD
102	42	M	63	-	NA	NA	MND	MND	TRUE	NDD
103	52	M	81	-	71	10	PD	PD	TRUE	NDD
104	18	M	90	-	79	11	PD	PD	TRUE	NDD
105	45	F	92	-	80	12	AD	PD	FALSE	NDD
106	48	M	70	-	55	15	Control	PD	FALSE	NDD
107	112	F	78	-	63	15	AD	PD	FALSE	NDD
108	41	M	72	-	67	5	Control	PD	FALSE	NDD
109	78	F	76	-	NA	NA	Control	PD	FALSE	NDD
110	64	M	82	-	80	2	PD	PD	TRUE	NDD
111	65	F	83	-	81	2	DLB	PSP	FALSE	NDD
112	36	M	90	-	84	6	PSP	PSP	TRUE	NDD
113	85	M	50	-	46	4	PD	PSP	FALSE	NDD
114	70	M	74	-	70	4	AD	PSP	FALSE	NDD
115	50	M	87	-	84	3	AD	PSP	FALSE	NDD
